# Supplementary material for: Effect of Ni Addition on the Solidification of Liquid Al and Solid Cu Diffusion Couples
Source: Materials (Basel). 2025 Dec 18;18(24):5689. doi: 10.3390/ma18245689 (PMC12735080; doi:10.3390/ma18245689)
Supplement: Supplementary file 1 [file materials-18-05689-s001.zip]

Archive with 52 entries (43 files):
- Supplementary Figures/
- Supplementary Figures/Code S1.txt
- Supplementary Figures/Code S2.py
- Supplementary Figures/Code S3.py
- Supplementary Figures/Figures S1/
- Supplementary Figures/Figures S1/Al 15s.tif
- Supplementary Figures/Figures S1/Al 1800s.tif
- Supplementary Figures/Figures S1/Al 30s.tif
- Supplementary Figures/Figures S1/Al 60s.tif
- Supplementary Figures/Figures S1/Al 90s.tif
- Supplementary Figures/Figures S1/Al-Ni 15s.tif
- Supplementary Figures/Figures S1/Al-Ni 1800s.tif
- Supplementary Figures/Figures S1/Al-Ni 30s 2.tif
- Supplementary Figures/Figures S1/Al-Ni 30s.tif
- Supplementary Figures/Figures S1/Al-Ni 60s.tif
- Supplementary Figures/Figures S1/Al-Ni 90s.tif
- Supplementary Figures/Figures S2/
- Supplementary Figures/Figures S2/Al 15s.tif
- Supplementary Figures/Figures S2/Al 30s.tif
- Supplementary Figures/Figures S2/Al 60s.tif
- Supplementary Figures/Figures S2/Al 90s.tif
- Supplementary Figures/Figures S2/Al-Ni 15s.tif
- Supplementary Figures/Figures S2/Al-Ni 30s.tif
- Supplementary Figures/Figures S2/Al-Ni 60s.tif
- Supplementary Figures/Figures S2/Al-Ni 90s.tif
- Supplementary Figures/Figures S3/
- Supplementary Figures/Figures S3/Al 15s.tif
- Supplementary Figures/Figures S3/Al 1800s.tif
- Supplementary Figures/Figures S3/Al 30s.tif
- Supplementary Figures/Figures S3/Al 60s.tif
- Supplementary Figures/Figures S3/Al 90s.tif
- Supplementary Figures/Figures S3/Al-Ni 15s.tif
- Supplementary Figures/Figures S3/Al-Ni 1800s.tif
- Supplementary Figures/Figures S3/Al-Ni 30s.tif
- Supplementary Figures/Figures S3/Al-Ni 60s.tif
- Supplementary Figures/Figures S3/Al-Ni 90s.tif
- Supplementary Figures/Figures S4/
- Supplementary Figures/Figures S4/Figure S4A.tif
- Supplementary Figures/Figures S4/Figure S4B.tif
- Supplementary Figures/Figures S4/Figure S4C.tif
- Supplementary Figures/Figures S4/Figure S4D.tif
- Supplementary Figures/Files S1/
- Supplementary Figures/Files S1/Al 1800s diffusion zone/
- Supplementary Figures/Files S1/Al 1800s diffusion zone/EDS scans 1.pdf
- Supplementary Figures/Files S1/Al 1800s diffusion zone/EDS scans 2.pdf
- Supplementary Figures/Files S1/Al 1800s diffusion zone/EDS scans 3.pdf
- Supplementary Figures/Files S1/Al-Ni 1800s diffusion zone/
- Supplementary Figures/Files S1/Al-Ni 1800s diffusion zone/EDS 1.pdf
- Supplementary Figures/Files S1/Al-Ni 1800s diffusion zone/EDS 2.pdf
- Supplementary Figures/Files S1/Al-Ni 1800s diffusion zone/EDS 3.pdf
- Supplementary Figures/Files S1/Figure 6/
- Supplementary Figures/Files S1/Figure 6/Figure 6 EDS.pdf
