# Supplementary material for: Effect of Ni Addition on the Solidification of Liquid Al and Solid Cu Diffusion Couples
Source: Materials (Basel). 2025 Dec 18;18(24):5689. doi: 10.3390/ma18245689 (PMC12735080; doi:10.3390/ma18245689)
Supplement: Supplementary file 1 [file materials-18-05689-s001.zip › Supplementary Figures/Code S3.py]

import numpy
import matplotlib
from matplotlib import pyplot
from labellines import labelLine, labelLines
from matplotlib.legend_handler import HandlerLineCollection, HandlerTuple

"""All code in triple quotes are used for the opposite couple"""

pyplot.rcParams['font.family'] = 'serif'
pyplot.rcParams['font.size'] = 16

L = 1.233 # Units mm
nx = 1234 #No. of distance steps (chosen such that dx = 1 μm and list index)
dx = L/(nx-1) 
Delta = 5e-3 # Diffusion constant of Cu in liquid Al (mm^2/s)
K = 24.6 # Migration distance to time coefficient from Figure 12 (μm/s^0.5)


#Define locations after S/L interface
x = numpy.linspace(0.0,L, num=nx)

#set the initial conc at locations beyond Al/Cu boundry
C0 = numpy.zeros(nx)
#Max migration distance is 233 μm after 90 s, thus 233 index
C0[0:234] = 37 #Max Cu% liquid at 670C for Al-Cu system

def ftcs(C0, nt, dt, dx, Delta):
    C = C0.copy()
    sigma = Delta * dt / dx**2
    for n in range(nt):
        C[1:-1] = (C[1:-1] + sigma * (C[2:] - 2.0 * C[1:-1] + C[:-2]))
        #Apply Neumann (end location derivative = 0)
        C[-1] = C[-2]
        C[0:(234-int(K*numpy.sqrt(n*dt)))]=37
    return C

def ftcsNi(C0, nt, dt, dx, Delta):
    C = C0.copy()
    sigma = Delta * dt / dx**2
    for n in range(nt):
        C[1:-1] = (C[1:-1] + sigma * (C[2:] - 2.0 * C[1:-1] + C[:-2]))
        #Apply Neumann (end location derivative = 0)
        C[-1] = C[-2]
        #Slowly increase C[0]
        C[0:((234-int(K*numpy.sqrt(n*dt))))]=25.8
    return C

def Eutectic_intersect(lines_list):
    for i,lines in enumerate(lines_list):
        pos = numpy.nonzero(lines == min(lines, key=lambda x:abs(x-20.8)))[0][0]
        pos_list.append(lines[pos])
        x_list.append(data["x"+str(i)][pos])

pos_list = []
x_list = []

#set the time-step size based on CFL limit
total_time_list = [15.0,30.0,60.0,90.0] #total times to plot in seconds

C_list = []
C_list_Ni = []

"""#loop for Al/Cu diffusion couples
for total_time in total_time_list:
    sigma = 0.5 #stability constraint must be =< 0.5 [BE CAREFUL CHANGING]
    dt = sigma * dx**2 / Delta #timestep in seconds such that sigma satified
    nt = int(total_time/dt)
    # compute conc along liq range
    C = ftcs(C0, nt, dt, dx, Delta)
    C_list.append(C)"""

#loop for Al-Ni/Cu diffusion couples
C0[0:234] = 25.8 #Max Cu% liquid at 670C for Al-Ni-Cu system
for total_time in total_time_list:
    sigma = 0.5 #stability constraint [BE CAREFUL CHANGING]
    dt = sigma * dx**2 / Delta #timestep in seconds
    nt = int(total_time/dt)
    # compute conc along liq range
    C = ftcsNi(C0, nt, dt, dx, Delta)
    C_list_Ni.append(C)


#Rest of code is pyplot plotting and formatting of graph
fig, axes = pyplot.subplots()

pyplot.xlabel('Distance from S/L interface, x [mm]')
pyplot.ylabel('At.% Cu')
pyplot.grid()
linestyles = ['solid','dashed','dashdot','dotted']

data = {}
data["x0"] = x-x[138]
data["x1"] = x-x[99]
data["x2"] = x-x[43]
data["x3"] = x-x[0]


"""for i, C_values in enumerate(C_list):
    vars()['Line'+str(i)]=axes.plot(data["x"+str(i)],C_values,color='C0',linestyle=linestyles[i],
                linewidth=2, label='Al'+str(int(total_time_list[i]))+'s',
                                    alpha = 0.5)
Eutectic_intersect(C_list)"""
    
for i, C_values in enumerate(C_list_Ni):
    vars()['Line'+str(i+4)]=axes.plot(data["x"+str(i)],C_values,color='r',linestyle=linestyles[i],
                linewidth=2, label='Al-Ni'+str(int(total_time_list[i]))+'s',
                                      alpha = 0.5)
Eutectic_intersect(C_list_Ni)

xlabellocs = [0.6,0.6,0.6,0.6]
labelLines(axes.get_lines(),xvals=xlabellocs, fontsize=10)

pyplot.plot([0,1.3],[20.3,20.8],color='k',
            linestyle='dotted',label='Modified Al-θ eutectic')
pyplot.plot([0,1.3],[1.36,1.36],color='k',
            linestyle='dotted',label='Primary Al3Ni limit')
pyplot.plot([0,1.3],[11.9,11.9],color='k',
            linestyle='dotted',label='Lower τ limit')

labelLines(axes.get_lines()[-3:],xvals=[0.95,0.25,0.16], fontsize = 12)

#Modify this for legend
"""axes.legend([[Line0,Line1,Line2,Line3],[Line4,Line5,Line6,Line7]],
            ['Al/Cu','Al-Ni/Cu'], scatterpoints=1,
               numpoints=1, handler_map={list: HandlerTuple(ndivide=None)})"""
axes.legend([[Line4,Line5,Line6,Line7]],
            ['Al-Ni/Cu'], scatterpoints=1,
               numpoints=1,
            loc='upper left', handler_map={list: HandlerTuple(ndivide=None)})


pyplot.xlim(L,0.0)
pyplot.ylim(0.0,30)
pyplot.yticks([0,5,10,15,20,25,30])
"""pyplot.annotate(text='37%',xy=(0.1,37),xytext=(0.12,37))"""
pyplot.annotate(text='25.8%',xy=(0.1,25.8),xytext=(0.17,26.2))
pyplot.annotate(text='Primary Al',xy=(1.2,5),xytext=(1.2,6),
                fontsize=12,color='g')
pyplot.annotate(text='Primary τ + Secondary Al',xy=(1.2,15),xytext=(1.2,17),
                fontsize=12,color='g')
pyplot.annotate(text='Primary τ + Secondary θ',xy=(0.5,27),xytext=(0.75,26),
                fontsize=12,color='g')

pyplot.annotate(text='0.81',xy=(0.82,1.36),xytext=(0.87,1.5),
                fontsize=8,color='b')
pyplot.annotate(text='0.32',xy=(0.32,11.9),xytext=(0.38,12),
                fontsize=8,color='b')
pyplot.annotate(text='0.46',xy=(0.46,11.9),xytext=(0.525,12),
                fontsize=8,color='b')
pyplot.annotate(text='0.72',xy=(0.72,11.9),xytext=(0.79,12),
                fontsize=8,color='b')

intersect_x = [0.01,0.04,0.05,0.07]
intersect_y = [19.2,19.2,20.8,21]
for val in range(len(pos_list)):
    if val < 4:
        pyplot.text(x_list[val]+intersect_x[val],
                    intersect_y[val],
                    str(numpy.round(x_list[val],decimals=2)),
                    fontsize=8,color='b')
    else:
        pyplot.text(x_list[val]+intersect_x[val],intersect_y[val],
                    str(numpy.round(x_list[val],decimals=2)),
                    fontsize =8,color='r')

fig.set_dpi(300)
fig.set_figwidth(6)
fig.set_figheight(4)
fig.subplots_adjust(right = 0.96, top = 0.96, bottom = 0.15)
fig.show()

fig.savefig('/FILEPATH/'+'Al-Ni Ficks FTCS.tif',format='tif',dpi=300.0)
